# Supplementary material for: Biotech Application of Exopolysaccharides from Curvularia brachyspora: Optimization of Production, Structural Characterization, and Biological Activity
Source: Molecules. 2023 May 26;28(11):4356. doi: 10.3390/molecules28114356 (PMC10254318; doi:10.3390/molecules28114356)
Supplement: Supplementary file 1 [file molecules-28-04356-s001.zip]

Archive with 1 entries (1 files):
- molecules-2333747-supplementary.pdf
